# Supplementary material for: Wearable Capacitive Tactile Sensor Based on Porous Dielectric Composite of Polyurethane and Silver Nanowire
Source: Polymers (Basel). 2023 Sep 19;15(18):3816. doi: 10.3390/polym15183816 (PMC10535873; doi:10.3390/polym15183816)
Supplement: Supplementary file 1 [file polymers-15-03816-s001.zip]

Archive with 1 entries (1 files):
- polymers-2615663-supplementary.pdf
